# Supplementary material for: Modelling intracellular competition for calcium: kinetic and thermodynamic control of different molecular modes of signal decoding
Source: Sci Rep. 2016 Apr 1;6:23730. doi: 10.1038/srep23730 (PMC4817061; doi:10.1038/srep23730)
Supplement: Supplementary Dataset [file srep23730-s2.zip]

Archive with 1 entries (1 files):
- DataM.mat
